# Supplementary material for: Adolescent stress remodels synapses in the sensory thalamus and impairs tactile discrimination in mice
Source: Commun Biol. 2025 Nov 25;8:1678. doi: 10.1038/s42003-025-09075-8 (PMC12647837; doi:10.1038/s42003-025-09075-8)
Supplement: Supplementary file 3 — Supplementary Data 1 [file 42003_2025_9075_MOESM3_ESM.xlsx]

## Sheet: Fig.1c
	1	2	3	4	5			1	2	3	4	5
GH1	9	4	0	0	0		GH1	18.3673	8.16327	0	0	0
GH2	9	3	1	0	0		GH2	18.3673	6.12245	2.04082	0	0
GH3	7	4	0	0	0		GH3	14.2857	8.16327	0	0	0
GH4	9	2	1	0	0		GH4	18.3673	4.08163	2.04082	0	0
n=49	34	13	2	0	0		%	69.3878	26.5306	4.08163	0	0
	1	2	3	4	5			1	2	3	4	5
SI1	3	5	1	0	0		SI1	6.25	10.4167	2.08333	0	0
SI2	0	1	2	1	0		SI2	0	2.08333	4.16667	2.08333	0
SI3	4	2	5	3	1		SI3	8.33333	4.16667	10.4167	6.25	2.08333
SI4	4	3	4	1	0		SI4	8.33333	6.25	8.33333	2.08333	0
SI5	3	3	2	0	0		SI5	6.25	6.25	4.16667	0	0
n=48	14	14	14	5	1		%	29.1667	29.1667	29.1667	10.4167	2.08333

## Sheet: Fig.1d
Condition	SF-ampl	Mouse#		Condition	Max-ampl	Mouse#
Group	2651	1		Group	2651	1
Group	2030	1		Group	2030	1
Group	2765	1		Group	2765	1
Group	2434	1		Group	2434	1
Group	1851	1		Group	4565	1
Group	871	1		Group	871	1
Group	1976	1		Group	1976	1
Group	3865	1		Group	3865	1
Group	1633	1		Group	3997	1
Group	575.5	1		Group	2698.5	1
Group	739.7	1		Group	739.7	1
Group	4588	1		Group	4588	1
Group	739.7	1		Group	6660.7	1
Group	2714	1		Group	2968	2
Group	2364	1		Group	6285	2
Group	2123	1		Group	3480.3	2
Group	5921	1		Group	3155	2
Group	2968	2		Group	2356	2
Group	6285	2		Group	3654.5	2
Group	619.3	2		Group	1259	2
Group	1519	2		Group	1981	2
Group	2356	2		Group	6425	2
Group	444.5	2		Group	6885	2
Group	1259	2		Group	379.7	2
Group	1981	2		Group	1272	2
Group	6425	2		Group	1517	2
Group	2263	2		Group	1172.8	3
Group	379.7	2		Group	1228	3
Group	1272	2		Group	2817.4	3
Group	1517	2		Group	3762	3
Group	1749	2		Group	845.2	3
Group	1636	2		Group	2098.7	3
Group	3210	2		Group	4389.6	3
Group	4622	2		Group	2297.5	3
Group	1112	2		Group	1754.7	3
Group	428.3	3		Group	2010.5	3
Group	1228	3		Group	876.37	4
Group	1918	3		Group	1752	4
Group	1938	3		Group	5992.5	4
Group	845.2	3		Group	1789	4
Group	2098.7	3		Group	2542	4
Group	2404.5	3		Group	2313	4
Group	2297.5	3		Group	6241.5	4
Group	1754.7	3		Group	1058.1	4
Group	2010.5	3		Group	2542	4
Group	876.37	3		Group	3328	4
Group	744.5	3		Group	823.4	4
Group	899.4	3		Group	1670	4
Group	1824	3		Group	5521	4
Group	1985.1	3		Isolation	1261.2	5
Group	1752	4		Isolation	293.7	5
Group	183.5	4		Isolation	140.3	5
Group	1789	4		Isolation	1991.2	5
Group	2542	4		Isolation	1879	5
Group	2313	4		Isolation	1437.3	5
Group	1131	4		Isolation	3722	5
Group	528.5	4		Isolation	3203	5
Group	2542	4		Isolation	3146.2	5
Group	3328	4		Isolation	2024.4	6
Group	823.4	4		Isolation	1459.9	6
Group	1670	4		Isolation	597.27	6
Group	5521	4		Isolation	2880.2	6
Group	5809	4		Isolation	1355.99	7
Group	742.5	4		Isolation	1468.1	7
Group	529.6	4		Isolation	5075	7
Group	4368	4		Isolation	2521.55	7
Isolation	232.2	5		Isolation	972.8	7
Isolation	293.7	5		Isolation	2651.1	7
Isolation	140.3	5		Isolation	1462.6	7
Isolation	575.2	5		Isolation	2615.9	7
Isolation	1879	5		Isolation	2006	7
Isolation	497.3	5		Isolation	3104	7
Isolation	1539	5		Isolation	5665.7	7
Isolation	1999	5		Isolation	4151	7
Isolation	828.2	5		Isolation	4104.9	7
Isolation	1029	5		Isolation	5888.1	7
Isolation	1416	5		Isolation	1725	7
Isolation	350.9	5		Isolation	1655	8
Isolation	2183	5		Isolation	1281.1	8
Isolation	1204	5		Isolation	3636.1	8
Isolation	2318	5		Isolation	4326.1	8
Isolation	589.1	5		Isolation	1755.1	8
Isolation	528.5	6		Isolation	2140	8
Isolation	1212	6		Isolation	3771	8
Isolation	283.9	6		Isolation	2355	8
Isolation	271.9	6		Isolation	3011.81	8
Isolation	1188	6		Isolation	2071	8
Isolation	245.1	6		Isolation	3210.4	8
Isolation	92.87	6		Isolation	1972	8
Isolation	259.3	6		Isolation	2697.5	9
Isolation	653	6		Isolation	2525	9
Isolation	447.7	6		Isolation	1754	9
Isolation	742.5	6		Isolation	1197	9
Isolation	1037	6		Isolation	4573	9
Isolation	87.69	7		Isolation	2841	9
Isolation	208.1	7		Isolation	4362	9
Isolation	1680	7		Isolation	2559	9
Isolation	48.05	7		Isolation	2236	9
Isolation	972.8	7
Isolation	2033	7
Isolation	343.6	7
Isolation	926.9	7
Isolation	2006	7
Isolation	3104	7
Isolation	1528	7
Isolation	4151	7
Isolation	455.1	7
Isolation	3795	7
Isolation	838.5	7
Isolation	1012	7
Isolation	1260	7
Isolation	1497	7
Isolation	1414	7
Isolation	618.1	7
Isolation	1119	7
Isolation	592	7
Isolation	1059	7
Isolation	914.8	7
Isolation	985.1	7
Isolation	664.9	7
Isolation	256.3	7
Isolation	1898	7
Isolation	409.5	7
Isolation	1097	7
Isolation	615.7	7
Isolation	1437	7
Isolation	1108	7
Isolation	221.6	7
Isolation	650	7
Isolation	1675	7
Isolation	1298	7
Isolation	788	7
Isolation	227	8
Isolation	1036	8
Isolation	136.1	8
Isolation	198.1	8
Isolation	143.1	8
Isolation	2140	8
Isolation	1915	8
Isolation	2355	8
Isolation	2152	8
Isolation	2071	8
Isolation	3031	8
Isolation	1972	8
Isolation	585	8
Isolation	245.1	8
Isolation	2204	8
Isolation	2449	8
Isolation	1612	8
Isolation	1060	8
Isolation	762	8
Isolation	179.4	8
Isolation	843	8
Isolation	1296	8
Isolation	646	8
Isolation	796	8
Isolation	97.81	8
Isolation	1033	8
Isolation	343	9
Isolation	2525	9
Isolation	1754	9
Isolation	934.8	9
Isolation	1234	9
Isolation	1594	9
Isolation	4362	9
Isolation	665	9
Isolation	2236	9
Isolation	2072	9
Isolation	262.2	9
Isolation	741	9
Isolation	1247	9
Isolation	1894	9
Isolation	282.5	9
Isolation	2598	9

## Sheet: Fig.1g
	1	2	3	4			1	2	3	4
GH1	8	5	0	0		GH1	15.3846	9.61538	0	0
GH2	7	2	1	0		GH2	13.4615	3.84615	1.92308	0
GH3	8	3	2	0		GH3	15.3846	5.76923	3.84615	0
GH4	10	4	2	0		GH4	19.2308	7.69231	3.84615	0
n=52	33	14	5	0		%	63.4615	26.9231	9.61538	0
	1	2	3	4			1	2	3	4
SI1	8	2	0	0		SI1	17.7778	4.44444	0	0
SI2	11	2	0	0		SI2	24.4444	4.44444	0	0
SI3	6	3	3	0		SI3	13.3333	6.66667	6.66667	0
SI4	7	1	0	2		SI4	15.5556	2.22222	0	4.44444
n=45	32	8	3	2		%	71.1111	17.7778	6.66667	4.44444

## Sheet: Fig.1h
Condition	SF-ampl	Mouse#		Condition	Max-ampl	Mouse#
Group	2322	1		Group	2322	1
Group	470.2	1		Group	1524.2	1
Group	2148	1		Group	2148	1
Group	1185	1		Group	2129.5	1
Group	2277	1		Group	2277	1
Group	1967	1		Group	3893	1
Group	2432	1		Group	2432	1
Group	3581	1		Group	3581	1
Group	3013	1		Group	3013	1
Group	7126	1		Group	7126	1
Group	1729	1		Group	3948	1
Group	3269	1		Group	3269	1
Group	351	1		Group	2194	1
Group	1054	1		Group	2717	2
Group	944.5	1		Group	3324	2
Group	1926	1		Group	7603	2
Group	2219	1		Group	2481	2
Group	1843	1		Group	2958	2
Group	782	2		Group	1552	2
Group	3324	2		Group	1616.3	2
Group	7603	2		Group	2432	2
Group	2481	2		Group	3508	2
Group	2958	2		Group	4425	2
Group	1552	2		Group	3361	3
Group	699.4	2		Group	937.8	3
Group	2432	2		Group	2341	3
Group	3508	2		Group	1910	3
Group	4425	2		Group	3230	3
Group	486	2		Group	4334	3
Group	1449	2		Group	1619	3
Group	916.9	2		Group	2646	3
Group	3361	3		Group	2423	3
Group	937.8	3		Group	5525	3
Group	2341	3		Group	2478.3	3
Group	1910	3		Group	3068	3
Group	186	3		Group	4810	3
Group	2518	3		Group	1732.5	4
Group	1619	3		Group	670.8	4
Group	241	3		Group	3706	4
Group	2423	3		Group	3718	4
Group	5525	3		Group	3055.3	4
Group	277.7	3		Group	2286	4
Group	3068	3		Group	5951	4
Group	3031	3		Group	5592	4
Group	3044	3		Group	4503	4
Group	1816	3		Group	2227	4
Group	1320	3		Group	3789	4
Group	1357	3		Group	2440.7	4
Group	1779	3		Group	1657	4
Group	1085	3		Group	1580	4
Group	843.6	3		Group	3438	4
Group	542.5	4		Group	2390	4
Group	670.8	4		Isolation	1878	5
Group	3706	4		Isolation	456.2	5
Group	3718	4		Isolation	2760.1	5
Group	915.3	4		Isolation	4169	5
Group	2286	4		Isolation	3893	5
Group	3318	4		Isolation	3480	5
Group	5592	4		Isolation	2431	5
Group	4503	4		Isolation	4904	5
Group	1588	4		Isolation	991.7	5
Group	3789	4		Isolation	544.4	5
Group	658.7	4		Isolation	274.2	6
Group	1657	4		Isolation	3149	6
Group	1580	4		Isolation	432.9	6
Group	1301	4		Isolation	1929.8	6
Group	2390	4		Isolation	117.5	6
Group	1190	4		Isolation	268.9	6
Group	2140	4		Isolation	2555	6
Group	1470	4		Isolation	1250	6
Group	639	4		Isolation	1949	6
Group	1782	4		Isolation	1405.6	6
Group	1416	4		Isolation	3005	6
Group	1163	4		Isolation	1437	6
Group	721	4		Isolation	1143	6
Isolation	1878	5		Isolation	3265	7
Isolation	456.2	5		Isolation	1963.33	7
Isolation	995.1	5		Isolation	1611.6	7
Isolation	4169	5		Isolation	1752.8	7
Isolation	3893	5		Isolation	3661	7
Isolation	3480	5		Isolation	1424	7
Isolation	2431	5		Isolation	1138	7
Isolation	3795	5		Isolation	1094	7
Isolation	991.7	5		Isolation	3131	7
Isolation	544.4	5		Isolation	1434.4	7
Isolation	1765	5		Isolation	2576.1	7
Isolation	1109	5		Isolation	2109	7
Isolation	274.2	6		Isolation	3607	8
Isolation	3149	6		Isolation	3180	8
Isolation	432.9	6		Isolation	2883	8
Isolation	898.8	6		Isolation	1329.2	8
Isolation	117.5	6		Isolation	2122	8
Isolation	268.9	6		Isolation	3538.7	8
Isolation	2555	6		Isolation	936.4	8
Isolation	1250	6		Isolation	3067.9	8
Isolation	1949	6		Isolation	429.2	8
Isolation	924.1	6		Isolation	972.8	8
Isolation	3005	6
Isolation	1437	6
Isolation	1143	6
Isolation	1031	6
Isolation	481.5	6
Isolation	2205	7
Isolation	68.93	7
Isolation	283.1	7
Isolation	288.8	7
Isolation	3661	7
Isolation	1424	7
Isolation	1138	7
Isolation	1094	7
Isolation	3131	7
Isolation	1040	7
Isolation	732.9	7
Isolation	2109	7
Isolation	1060	7
Isolation	681.4	7
Isolation	491	7
Isolation	1464	7
Isolation	394.4	7
Isolation	1478	7
Isolation	1213	7
Isolation	837.5	7
Isolation	365.2	7
Isolation	3607	8
Isolation	3180	8
Isolation	2883	8
Isolation	917.3	8
Isolation	2122	8
Isolation	427.7	8
Isolation	936.4	8
Isolation	511.9	8
Isolation	429.2	8
Isolation	972.8	8
Isolation	411.9	8
Isolation	1710	8
Isolation	544	8
Isolation	857	8
Isolation	639	8
Isolation	1183	8
Isolation	734	8

## Sheet: Fig.2c,d
Total Distance (m)					Center Time (sec)
Adol 4w-G	Adol4w-Iso	Adult 4w-G	Adult 4w-Iso		Adol 4w-G	Adol4w-Iso	Adult 4w-G	Adult 4w-Iso
32.916	28	23.511	25.372		102.8	58.5	65.8	63.4
31.292	32.171	32.431	36.299		80.9	76.9	73	119.1
25.492	34.526	31.722	31.204		37	62.1	121.1	83.7
36.16	32.93	26.371	28.742		48.7	49.7	80.5	107.2
29.51	38.472	33.059	42.473		63.7	69.2	64.7	78.5
33.9	37.431	35.028	32.443		47.3	75	61.4	93.7
39.004	31.732	31.704	36.343		59.6	70	70.2	62.9
38.355	30.243	31.411	39.236		60.1	98.3	95.3	69.3
37.384	38.805	39.536	52.148		57.8	89.5	59	93.4
31.779	42.61	44.791	36.348		54.6	106.1	113.2	128.2
30.239	38.212	50.847	44.921		26	78.5	110.6	107.5
33.365	47.41	32.148	32.57		57.8	60.2	86.9	100.1
29.704	38.209	35.326	53.198		60.8	33	75.9	89.2
36.322	37.648	41.094	39.778		43.6	46.4	82.6	71.2
32.825	34.518	39.352			56.7	33.1	124.1
42.563					33.8

## Sheet: Fig.2e,g
Adolescent, tNORT					Adolescent, tNORT					Adult, tNORT					Adult, tNORT
	Learning	Test1	Test2			Learning	Test1	Test2			Learning	Test1	Test2			Learning	Test1	Test2
GH1	-0.25	0.19437	0.30623		SI1	0.10345	0.09143	0.23721		GH1	0.03226	0.25	0.32075		SI1	-0.66316	0.06667	0.16031
GH2	-0.07109	0.11688	0.09827		SI2	0.30693	0.27941	0.53846		GH2	0.36585	0.30435	0.03226		SI2	-0.48837	0.71429	-0.01333
GH3	-0.14085	-0.11663	-0.1838		SI3	-0.28655	0.18012	-0.31092		GH3	0.26316	0.71859	0.2132		SI3	0.10811	0.56522	0.42105
GH4	-0.1	0.49751	0.50898		SI4	0.2381	-0.36842	0.28		GH4	0.22973	0.51843	0.70023		SI4	-0.01266	0.55556	-0.06294
GH5	0.05882	-0.1811	-0.09589		SI5	-0.09032	-0.0742	0.55897		GH5	-0.22449	0.63953	0.27273		SI5	-0.11765	0.40925	0.75185
GH6	0.45455	0.24324	0.09677		SI6	-0.22892	0.28571	0.78947		GH6	-0.38776	0.5277	0.62617		SI6	0.32203	0.08738	0.54861
GH7	0.14019	0.5625	0.49206		SI7	-0.34146	0.25581	0.23077		GH7	-0.28	0.2093	0.15942		SI7	0.35135	0.6338	0.55402
GH8	-0.43885	0.35678	0.20388		SI8	-0.05376	-0.45631	0.15068		GH8	0.04167	-0.23333	-0.18		SI8	0.41667	0.42703	0.63557
GH9	-0.31429	0.68	0.72277		SI9	-0.36538	-0.09091	0.28571		GH9	-0.01667	0.74177	0.63359		SI9	-0.04186	0.49831	0.4717
GH10	0.16239	0.66359	0.48062		SI10	0.2439	-0.51282	0.19403		GH10	-0.13953	0.30435	0.65262		SI10	0.08451	0.57701	0.33333
GH11	0.03448	0.32813	0.78923		SI11	0.24138	-0.34653	0		GH11	0.43396	0.33333	0.69876		SI11	0.16667	0.30337	0.34375
GH12	-0.06931	0.68345	0.81049		SI12	-0.4375	0.1	-0.13514		GH12	0.09783	0.61538	0.32862		SI12	0.09859	-0.11765	0.16751
GH13	0.02703	0.74026	-0.22727		SI13	-0.15385	-0.30233	0.39216		GH13	0.15888	0.30108	0.37714		SI13	-0.41284	0.49254	0.43218
GH14	0.36842	0.15625	0.51852		SI14	-0.17778	0.43671	0.15328
GH15	-0.06173	0.50943	0.33632
GH16	-0.51515	-0.25417	0.57746

## Sheet: Fig.2f,h
Adolescent, NORT				Adolescent, NORT				Adult, NORT				Adult, NORT
	Learning	Test3			Learning	Test3			Learning	Test3			Learning	Test3
GH1	0.06	0.3531		SI1	-0.01031	0.175		GH1	-0.38889	0.71014		SI1	-0.06996	0.07216
GH2	-0.04972	0.66087		SI2	0.07216	0.08		GH2	-0.19149	0.15789		SI2	0.06796	0.264
GH3	0.02473	0.32		SI3	0.20301	0.71134		GH3	0.35659	0.86243		SI3	0.25714	0.72727
GH4	0.27007	-0.175		SI4	-0.17576	0.75172		GH4	0.12195	0.68174		SI4	0.43307	0.76847
GH5	-0.28926	0.50562		SI5	-0.30909	0.1411		GH5	0.17375	0.82435		SI5	-0.18056	0.8
GH6	0.21277	0.232		SI6	0.12621	0.38596		GH6	-0.26061	0.63445		SI6	-0.00935	0.50883
GH7	0.50226	0.06494		SI7	-0.03125	-0.05263		GH7	0.2093	0.15		SI7	-0.24031	0.45824
GH8	-0.01587	0.62338		SI8	0	0.89497		GH8	0.23711	0.55245		SI8	0.08642	0.4127
GH9	0.02813	0.43066		SI9	-0.21739	-0.33333		GH9	0.18605	0.51261		SI9	0.05042	0.00613
GH10	0.03529	0.48936		SI10	-0.0102	0.49206		GH10	0.14681	0.62985		SI10	-0.26316	0.60772
GH11	0.12381	0.26613		SI11	-0.27059	0.66667		GH11	0.24324	0.52439		SI11	-0.08108	0.45455
GH12	0.10236	0.5873		SI12	0	0.23077		GH12	-0.45455	0.69143		SI12	0.28767	0.46667
GH13	0.2549	0.56522		SI13	0.42308	0.06818		GH13	-0.31148	0.50355		SI13	-0.12727	0.59119
GH14	-0.17647	0.56627		SI14	-0.06422	0.42857
GH15	-0.23577	0.61589
GH16	-0.20455	0.63333

## Sheet: Fig.3
	1	2	3	4	5			1	2	3	4	5
w W1	6	5	1	1	0		w W1	13.6364	11.3636	2.27273	2.27273	0
w W2	6	1	0	2	0		w W2	13.6364	2.27273	0	4.54545	0
w W3	8	2	1	1	0		w W3	18.1818	4.54545	2.27273	2.27273	0
w W4	6	2	1	0	1		w W4	13.6364	4.54545	2.27273	0	2.27273
n=44	26	10	3	4	1		%	59.0909	22.7273	6.81818	9.09091	2.27273
	1	2	3	4	5			1	2	3	4	5
w/o W1	8	6	2	0	0		w/o W1	18.6047	13.9535	4.65116	0	0
w/o W2	6	2	0	0	0		w/o W2	13.9535	4.65116	0	0	0
w/o W3	6	3	1	0	0		w/o W3	13.9535	6.97674	2.32558	0	0
w/o W4	5	1	2	1	0		w/o W4	11.6279	2.32558	4.65116	2.32558	0
n=43	25	12	5	1	0		%	58.1395	27.907	11.6279	2.32558	0

## Sheet: Fig.3d
Condition	SF-ampl	Mouse #		Condition	Max-ampl	Mouse #
w W	1143.8	1		w W	1719.06	1
w W	4444.8	1		w W	4444.8	1
w W	3776.4	1		w W	3776.4	1
w W	1881.4	1		w W	3192.7	1
w W	2651.3	1		w W	2651.3	1
w W	519.43	1		w W	3035.33	1
w W	857.82	1		w W	3065.02	1
w W	113.36	1		w W	4402.46	1
w W	1280.8	1		w W	1280.8	1
w W	3082.7	1		w W	3196.06	1
w W	208.96	1		w W	2387.36	1
w W	2795.1	1		w W	2795.1	1
w W	2600.5	1		w W	2600.5	1
w W	575.26	1		w W	2455.82	2
w W	1311.3	1		w W	2514.28	2
w W	2515.9	1		w W	3904	2
w W	414.53	1		w W	1881.4	2
w W	4289.1	1		w W	2367.02	2
w W	113.36	1		w W	2329.8	2
w W	1442.4	1		w W	1906.8	2
w W	1692	1		w W	3175.8	2
w W	100.67	1		w W	1740	2
w W	736	1		w W	995.72	3
w W	115.9	2		w W	3052.91	3
w W	158.2	2		w W	2922	3
w W	657.32	2		w W	5742.45	3
w W	1524.4	2		w W	3074.3	3
w W	729.23	2		w W	1948.85	3
w W	672.55	2		w W	3945.6	3
w W	1112.5	2		w W	2617.4	3
w W	3904	2		w W	2727.46	3
w W	1881.4	2		w W	1661.5	3
w W	815.52	2		w W	2230.76	3
w W	2329.8	2		w W	2439.8	3
w W	1906.8	2		w W	2438.11	4
w W	3175.8	2		w W	3829.79	4
w W	1740	2		w W	4952.3	4
w W	1551.5	2		w W	2888.7	4
w W	162.43	3		w W	2710.48	4
w W	156.51	3		w W	2364	4
w W	676.78	3		w W	4755.07	4
w W	375.61	3		w W	3295.9	4
w W	2677.3	3		w W	4093.3	4
w W	2922	3		w W	2030	4
w W	683.55	3		w/o W	1163	5
w W	1827.3	3		w/o W	2544	5
w W	2199.5	3		w/o W	177.8	5
w W	1032.1	3		w/o W	900.6	5
w W	3074.3	3		w/o W	867.1	5
w W	1948.85	3		w/o W	738.4	5
w W	3945.6	3		w/o W	1550.1	5
w W	2617.4	3		w/o W	1896	5
w W	2067.6	3		w/o W	1362.8	5
w W	1661.5	3		w/o W	2516.1	5
w W	2230.76	3		w/o W	1210.5	5
w W	2439.8	3		w/o W	1728	5
w W	659.86	3		w/o W	3328	5
w W	335.85	4		w/o W	334.4	5
w W	575.26	4		w/o W	3870.3	5
w W	1527	4		w/o W	2926.4	5
w W	238.57	4		w/o W	2345	6
w W	389.15	4		w/o W	1755	6
w W	664.09	4		w/o W	1363	6
w W	845.98	4		w/o W	1699.8	6
w W	1692	4		w/o W	1251.5	6
w W	4952.3	4		w/o W	1598	6
w W	2888.7	4		w/o W	4599	6
w W	190.88	4		w/o W	1716	6
w W	2364	4		w/o W	3100	7
w W	453.87	4		w/o W	917.6	7
w W	3295.9	4		w/o W	1265	7
w W	4093.3	4		w/o W	3113.5	7
w W	2030	4		w/o W	4957.2	7
w W	2519.6	4		w/o W	2888	7
w W	4301.2	4		w/o W	4528	7
w/o W	1163	5		w/o W	1634	7
w/o W	657	5		w/o W	2119.9	7
w/o W	177.8	5		w/o W	2598	7
w/o W	900.6	5		w/o W	1192	8
w/o W	286.1	5		w/o W	4118	8
w/o W	738.4	5		w/o W	1693	8
w/o W	301.3	5		w/o W	1665.5	8
w/o W	1896	5		w/o W	2622.1	8
w/o W	559.2	5		w/o W	1421	8
w/o W	779.1	5		w/o W	1665.8	8
w/o W	770.6	5		w/o W	1889	8
w/o W	1728	5		w/o W	1435	8
w/o W	3328	5
w/o W	334.4	5
w/o W	489.2	5
w/o W	1934	5
w/o W	1887	5
w/o W	581	5
w/o W	312.2	5
w/o W	803.6	5
w/o W	1737	5
w/o W	439.9	5
w/o W	862.1	5
w/o W	992.4	5
w/o W	936.6	5
w/o W	2519	5
w/o W	2345	6
w/o W	1755	6
w/o W	1363	6
w/o W	477.8	6
w/o W	260.6	6
w/o W	1598	6
w/o W	4599	6
w/o W	1716	6
w/o W	1222	6
w/o W	990.9	6
w/o W	3100	7
w/o W	673.3	7
w/o W	1265	7
w/o W	2652	7
w/o W	559.2	7
w/o W	2888	7
w/o W	4528	7
w/o W	1634	7
w/o W	633.9	7
w/o W	2598	7
w/o W	244.3	7
w/o W	461.5	7
w/o W	1575	7
w/o W	1486	7
w/o W	2823	7
w/o W	1192	8
w/o W	1308	8
w/o W	1693	8
w/o W	389.6	8
w/o W	287.8	8
w/o W	1421	8
w/o W	1055	8
w/o W	1889	8
w/o W	1435	8
w/o W	923	8
w/o W	1887	8
w/o W	855.1	8
w/o W	420.8	8
w/o W	339.3	8
w/o W	638	8
w/o W	1357	8
w/o W	610.8	8

## Sheet: Fig.4a,b
Fig.4a									Fig.4b
day7	day7	day14	day14	day21	day21	day28	day28		day7	day7	day14	day14	day21	day21	day28	day28
Adol GH	Adol SI	Adol GH	Adol SI	Adol GH	Adol SI	Adol GH	Adol SI		Adult GH	Adult SI	Adult GH	Adult SI	Adult GH	Adult SI	Adult GH	Adult SI
46.395	101.195	64.868	44.448	46.465	24.736	46.465	30.505		15.015	12.894	11.082	13.558	13.412	20.131	14.115	17.328
52.141	90.475	27.373	58.007	79.863	20.947	79.863	35.942		12.65	17.289	8.24	15.004	13.814	37.626	14.891	17.714
174.878	394.044	61.967	36.888	31.621	27.382	31.621	148.99		15.35	14.757	9.065	11.154	15.405	18.502	11.445	16.978
34.459	145.616	26.042	28.893	25.521	18.825	25.521	19.671		14	20.201	11.818	18.261	18.084	14.59	8.96	17.632
41.448	63.903	9.753	11.422	17.553	22.322	17.553	20.079		27.454	35.443	24.496	27.776	17.477	53.381	27.754	17.969
42.514	97.123	27.249	17.409	20.061	19.266	20.061	16.771		34.465	38.088	33.88	28.343	15.461	22.007	29.756	29.285
57.94	66.128	26.405	48.123	25.627	20.6	25.627	25.453		41.225	25.005	30.09	25.637	24.739	31.353	20.281	50.984
158.515	259.59	56.026	54.081	17.663	54.713	17.663	24.649		46.252	26.391	41.241	21.005	39.666	26.008	25.397	36.725
145.226	340.73	141.031	97.357	28.663	65.952	28.663	27.132
56.676	174.185	22.692	85.662	28.425	74.61	28.425	21.89
123.21	201.768	21.234	69.268	21.998	37.422	21.998	27.805
	258.908		52.123		68.877		24.229
	122.985		30.178		22.241		29.208

[truncated: 21 more sheets: Fig.4e, Fig.5c,g,k, Fig.5d,h,l, Fig.6i, Fig.6l, Fig.6m, Fig.6o,p, Fig.6q,r, Fig.7c,g, Fig.7d,h, Fig.S1, Fig.S2, Fig.S3, Fig.S4c,d, Fig.S4g,h, Fig.S5i,j, Fig.S6, Fig.S7, Fig.S8d,e, Fig.S9 …]
